# Supplementary material for: The Role of Systemic Inflammation in Age-Related Macular Degeneration Subtypes: Exploring Novel Biomarkers
Source: Diagnostics (Basel). 2026 Apr 11;16(8):1144. doi: 10.3390/diagnostics16081144 (PMC13114605; doi:10.3390/diagnostics16081144)
Supplement: Supplementary file 1 [file diagnostics-16-01144-s001.zip]

Archive with 1 entries (1 files):
- diagnostics-4147160-supplementary.pdf
